# Supplementary material for: RNA-Seq-Based Comparative Transcriptome Analysis Highlights New Features of the Heat-Stress Response in the Extremophilic Bacterium Deinococcus radiodurans
Source: Int J Mol Sci. 2019 Nov 9;20(22):5603. doi: 10.3390/ijms20225603 (PMC6888292; doi:10.3390/ijms20225603)
Supplement: Supplementary file 1 [file ijms-20-05603-s001.zip]

Archive with 12 entries (9 files):
- Supplementary files/
- Supplementary files/.DS_Store
- __MACOSX/
- __MACOSX/Supplementary files/
- __MACOSX/Supplementary files/._.DS_Store
- Supplementary files/Supplementary  Figures and tables.docx
- __MACOSX/Supplementary files/._Supplementary  Figures and tables.docx
- Supplementary files/Supplementary  Table S1.xlsx
- __MACOSX/Supplementary files/._Supplementary  Table 1.xlsx
- Supplementary files/Supplementary Table S2.xlsx
- __MACOSX/Supplementary files/._Supplementary Table 2.xlsx
- __MACOSX/._Supplementary files
