# Supplementary material for: RNA-Seq-Based Comparative Transcriptome Analysis Highlights New Features of the Heat-Stress Response in the Extremophilic Bacterium Deinococcus radiodurans
Source: Int J Mol Sci. 2019 Nov 9;20(22):5603. doi: 10.3390/ijms20225603 (PMC6888292; doi:10.3390/ijms20225603)
Supplement: Supplementary file 1 [file ijms-20-05603-s001.zip › Supplementary files/Supplementary Table S1.xlsx]

## Sheet: 工作表1
GeneID	Log2(R48/R30)		GeneID	Log2(RH/R30)
DR_A0081	13.0548		DR_A0101	6.7807
DR_A0078	9.3231		DR_0813	2.2157
DR_2307	8.5243		DR_C0026	2.213
DR_0518	8.3853		DR_C0025	2.2129
DR_0524	8.1827		DR_B0067	2.1276
DR_A0082	7.8581		DR_B0111	2.1208
DR_A0079	7.745		DR_A0049	2.0417
DR_A0080	7.6759		DR_2479	2.0028
DR_A0083	7.4529		DR_2322	1.9715
DR_A0086	7.3763		DR_2325	1.9614
DR_0519	7.3405		DR_2175	1.8198
DR_A0101	7.2857		DR_B0144	1.8009
DR_A0077	7.1326		DR_B0108	1.7962
DR_A0075	6.9708		DR_1844	1.7256
DR_A0087	6.5568		DR_0341	1.7071
DR_B0072	6.0839		DR_1801	1.6962
DR_B0074	6.0164		DR_0534	1.6809
DR_B0073	5.8393		DR_1697	1.6746
DR_A0085	5.833		DR_B0109	1.6625
DR_A0211	5.5236		DR_2498	1.6507
DR_C0023	5.1883		DR_0651	1.6241
DR_A0076	5.1069		DR_2118	1.6101
DR_B0141	5.0516		DR_1840	1.6034
DR_B0142	4.9077		DR_0421	1.5707
DR_0422	4.8592		DR_0610	1.5706
DR_A0182	4.799		DR_B0107	1.561
DR_0516	4.7289		DR_2114	1.529
DR_2374	4.6897		DR_2119	1.5246
DR_0532	4.6735		DR_0337	-1.5009
DR_0423	4.5152		DR_2618	-1.5059
DR_1382	4.5053		DR_A0290	-1.5281
DR_1932	4.5049		DR_0043	-1.5323
DR_2323	4.5046		DR_2179	-1.5336
DR_1652	4.5043		DR_1031	-1.5355
DR_0979	4.5035		DR_A0143	-1.5366
DR_1592	4.503		DR_0227	-1.5417
DR_0667	4.5027		DR_2180	-1.5529
DR_0685	4.491		DR_0666	-1.5556
DR_B0143	4.3464		DR_1933	-1.5586
DR_0529	4.2441		DR_B0041	-1.5628
DR_1593	4.2141		DR_1493	-1.5661
DR_1045	4.1703		DR_1381	-1.5668
DR_A0088	4.1599		DR_0978	-1.5677
DR_0978	4.1552		DR_0154	-1.5678
DR_1381	4.1535		DR_2324	-1.5697
DR_1933	4.1528		DR_1651	-1.5769
DR_0666	4.1515		DR_1906	-1.5805
DR_2324	4.1506		DR_1358	-1.5821
DR_1651	4.1497		DR_A0194	-1.5837
DR_1197	4.0013		DR_B0037	-1.5914
DR_0003	3.9391		DR_2385	-1.5923
DR_A0208	3.8515		DR_0151	-1.5933
DR_1288	3.7565		DR_A0351	-1.596
DR_A0248	3.707		DR_1208	-1.607
DR_1650	3.6722		DR_0096	-1.6091
DR_A0089	3.6609		DR_1593	-1.6111
DR_A0213	3.6593		DR_1057	-1.6175
DR_A0209	3.6175		DR_A0196	-1.6411
DR_1040	3.6167		DR_1516	-1.6423
DR_A0247	3.5693		DR_1734	-1.6427
DR_0361	3.5409		DR_A0208	-1.6456
DR_C0012	3.4947		DR_A0200	-1.6494
DR_0177	3.4725		DR_0205	-1.6521
DR_0074	3.424		DR_0892	-1.6682
DR_A0071	3.4068		DR_0605	-1.6888
DR_A0252	3.3954		DR_B0122	-1.698
DR_1044	3.3897		DR_1058	-1.7104
DR_B0144	3.3115		DR_0213	-1.734
DR_C0033	3.3109		DR_A0126	-1.7354
DR_1296	3.3107		DR_1263	-1.7435
DR_2427	3.3005		DR_1964	-1.7462
DR_0070	3.2864		DR_A0202	-1.7473
DR_A0207	3.2825		DR_0465	-1.7578
DR_0144	3.2669		DR_A0144	-1.7695
DR_A0277	3.2521		DR_1887	-1.7784
DR_A0074	3.2434		DR_A0127	-1.7892
DR_0520	3.2074		DR_0891	-1.8038
DR_0530	3.2039		DR_1492	-1.8067
DR_0531	3.1782		DR_1045	-1.8074
DR_0738	3.1744		DR_1711	-1.8113
DR_1038	3.1668		DR_0492	-1.8201
DR_0686	3.1656		DR_1277	-1.8234
DR_1737	3.1567		DR_1367	-1.8249
DR_0651	3.1407		DR_1710	-1.8271
DR_A0279	3.1391		DR_1494	-1.8331
DR_1037	3.1361		DR_1504	-1.837
DR_A0072	3.1084		DR_A0296	-1.8679
DR_0736	3.1051		DR_2260	-1.8704
DR_0326	3.1042		DR_A0198	-1.8859
DR_A0276	3.0608		DR_1930	-1.8971
DR_1927	3.0532		DR_1495	-1.9108
DR_1308	3.0439		DR_1931	-1.9308
DR_0008	3.028		DR_0212	-1.9338
DR_1016	3.0183		DR_1907	-1.9403
DR_0731	3.0072		DR_1047	-1.9462
DR_1196	2.998		DR_0194	-1.9785
DR_0840	2.983		DR_A0197	-1.9956
DR_B0140	2.9524		DR_2381	-2.0307
DR_0913	2.9501		DR_B0051	-2.0569
DR_0687	2.859		DR_1010	-2.0656
DR_0721	2.8541		DR_1496	-2.0891
DR_1043	2.8308		DR_A0348	-2.0979
DR_B0102	2.7997		DR_A0252	-2.1022
DR_C0030	2.7911		DR_0256	-2.1123
DR_A0251	2.7806		DR_1382	-2.1327
DR_0021	2.7497		DR_2323	-2.1375
DR_1721	2.7207		DR_1592	-2.1394
DR_1674	2.7078		DR_0979	-2.1397
DR_1439	2.7009		DR_1652	-2.1405
DR_1853	2.6675		DR_1932	-2.1411
DR_A0346	2.6663		DR_0667	-2.1417
DR_A0073	2.6662		DR_2033	-2.1488
DR_0596	2.6659		DR_1498	-2.1707
DR_B0115	2.6596		DR_2384	-2.1834
DR_1919	2.6583		DR_0731	-2.1848
DR_0660	2.633		DR_1497	-2.1862
DR_A0200	2.6282		DR_A0211	-2.189
DR_0869	2.6246		DR_2382	-2.2166
DR_0360	2.6212		DR_0970	-2.2268
DR_A0090	2.574		DR_0828	-2.2545
DR_2394	2.5657		DR_0971	-2.2802
DR_0739	2.5643		DR_0438	-2.3004
DR_C0019	2.552		DR_A0145	-2.3285
DR_0259	2.549		DR_A0231	-2.3304
DR_0506	2.5357		DR_0934	-2.4051
DR_1186	2.5082		DR_1043	-2.4105
DR_2173	2.5066		DR_A0250	-2.4231
DR_1738	2.4899		DR_1655	-2.4323
DR_1156	2.4884		DR_1044	-2.445
DR_C0029	2.477		DR_1424	-2.4539
DR_1373	2.4551		DR_2209	-2.4696
DR_A0103	2.4363		DR_1082	-2.4925
DR_0109	2.4131		DR_0203	-2.5077
DR_2275	2.4083		DR_A0251	-2.5078
DR_0820	2.4041		DR_1503	-2.5378
DR_A0040	2.4024		DR_B0039	-2.5422
DR_1974	2.3969		DR_0334	-2.5683
DR_A0070	2.3962		DR_1499	-2.6068
DR_2118	2.3843		DR_1974	-2.6125
DR_2093	2.3683		DR_0659	-2.6543
DR_2392	2.3634		DR_B0038	-2.6624
DR_A0250	2.3524		DR_1909	-2.6831
DR_0742	2.3459		DR_0393	-2.6881
DR_1036	2.3258		DR_A0146	-2.6913
DR_1287	2.3241		DR_2383	-2.7266
DR_1696	2.3199		DR_1500	-2.8545
DR_0977	2.3031		DR_1502	-2.9908
DR_0178	2.292		DR_0127	-3.0322
DR_C0006	2.2879		DR_1042	-3.0467
DR_0153	2.2797		DR_1083	-3.1333
DR_B0020	2.2711		DR_1501	-3.1352
DR_0988	2.2566		DR_0128	-3.1812
DR_0155	2.2529		DR_0606	-3.3489
DR_0505	2.248		DR_1325	-3.3623
DR_0099	2.2267		DR_0349	-3.5087
DR_C0021	2.2075		DR_0607	-3.5102
DR_0735	2.2032		DR_0693	-3.7209
DR_2454	2.179		DR_0129	-3.9169
DR_C0018	2.1614		DR_0985	-4.1346
DR_B0031	2.1596		DR_2312	-4.2404
DR_0528	2.1587		DR_2311	-4.3949
DR_2536	2.1586		DR_1046	-4.4467
DR_B0003	2.1483
DR_A0303	2.132
DR_2574	2.1263
DR_0819	2.1209
DR_2414	2.1021
DR_0438	2.0971
DR_2309	2.076
DR_0258	2.0683
DR_1644	2.0618
DR_2581	2.0579
DR_A0039	2.0383
DR_2453	2.034
DR_1484	2.0268
DR_1014	2.0267
DR_2449	2.0254
DR_0145	2.0239
DR_B0030	2.0211
DR_1749	2.0192
DR_2308	2.0126
DR_B0117	2.0122
DR_B0060	2.0119
DR_C0007	2.0104
DR_1114	1.997
DR_B0134	1.995
DR_0214	1.9918
DR_A0195	1.9917
DR_0522	1.9909
DR_0740	1.9821
DR_1594	1.9744
DR_0007	1.9685
DR_2122	1.967
DR_2146	1.9637
DR_B0125	1.9632
DR_0327	1.9583
DR_2338	1.9572
DR_2306	1.9491
DR_1857	1.946
DR_1155	1.9437
DR_2339	1.9232
DR_C0035	1.9231
DR_C0036	1.9222
DR_0523	1.9208
DR_1042	1.9186
DR_B0002	1.9109
DR_0101	1.9098
DR_1035	1.8954
DR_0985	1.8905
DR_2119	1.8832
DR_0045	1.8724
DR_0650	1.8603
DR_1289	1.8565
DR_1902	1.8552
DR_2455	1.8532
DR_1477	1.8492
DR_0533	1.8427
DR_A0194	1.8414
DR_0048	1.8399
DR_0456	1.837
DR_1869	1.835
DR_0154	1.8344
DR_0872	1.8309
DR_1034	1.8206
DR_2037	1.8129
DR_0102	1.8102
DR_0075	1.8101
DR_1253	1.8031
DR_2120	1.7993
DR_C0022	1.7989
DR_2425	1.797
DR_1388	1.7923
DR_2591	1.7873
DR_2410	1.7852
DR_0598	1.7812
DR_B0001	1.7808
DR_2391	1.7769
DR_2311	1.7769
DR_2255	1.7743
DR_C0008	1.7671
DR_B0057	1.7662
DR_0835	1.7639
DR_0143	1.7572
DR_0241	1.7534
DR_1767	1.7499
DR_1158	1.7488
DR_2107	1.7483
DR_A0104	1.7455
DR_2450	1.7445
DR_0507	1.7414
DR_A0302	1.7354
DR_A0059	1.732
DR_B0104	1.7219
DR_1359	1.7218
DR_0905	1.718
DR_B0021	1.7158
DR_0127	1.7106
DR_1591	1.7094
DR_0914	1.7093
DR_1193	1.705
DR_2103	1.7047
DR_0348	1.7024
DR_1079	1.7005
DR_2582	1.6971
DR_2535	1.6926
DR_0661	1.6879
DR_B0083	1.6683
DR_2078	1.6681
DR_0459	1.6678
DR_1913	1.6673
DR_A0198	1.6633
DR_0662	1.6617
DR_0358	1.6575
DR_B0014	1.6507
DR_0025	1.6467
DR_2468	1.6466
DR_2172	1.6456
DR_2080	1.645
DR_2386	1.6281
DR_2121	1.627
DR_1143	1.627
DR_1766	1.6263
DR_1015	1.6254
DR_1307	1.6197
DR_2340	1.6133
DR_1677	1.6116
DR_0481	1.6085
DR_0576	1.5971
DR_2387	1.5925
DR_2594	1.5849
DR_0046	1.582
DR_B0055	1.5755
DR_A0142	1.5732
DR_C0002	1.5712
DR_1916	1.5683
DR_C0014	1.5636
DR_2584	1.5594
DR_2623	1.5563
DR_0347	1.5502
DR_0525	1.5501
DR_C0024	1.5411
DR_0416	1.541
DR_2434	1.54
DR_2258	1.5398
DR_2576	1.5397
DR_1969	1.5348
DR_B0106	1.5331
DR_0595	1.5322
DR_C0034	1.5305
DR_1921	1.522
DR_2460	1.5209
DR_1954	1.5203
DR_2580	1.5104
DR_0589	1.5021
DR_0125	1.5015
DR_0458	1.5008
DR_2116	-1.5003
DR_1215	-1.5031
DR_1607	-1.51
DR_0362	-1.5149
DR_0203	-1.5163
DR_1826	-1.5181
DR_1598	-1.5243
DR_2549	-1.5287
DR_0732	-1.5295
DR_1454	-1.5303
DR_2273	-1.5303
DR_1231	-1.5323
DR_B0011	-1.5367
DR_2564	-1.5417
DR_1771	-1.5417
DR_0777	-1.5423
DR_1090	-1.5535
DR_1264	-1.5577
DR_B0100	-1.5588
DR_0830	-1.564
DR_0844	-1.5648
DR_1163	-1.565
DR_0257	-1.5673
DR_0217	-1.5707
DR_2197	-1.5719
DR_0733	-1.572
DR_0779	-1.5756
DR_2127	-1.5767
DR_A0338	-1.5783
DR_0772	-1.5789
DR_1147	-1.582
DR_2444	-1.5843
DR_0460	-1.5874
DR_2359	-1.5886
DR_2052	-1.593
DR_1649	-1.6033
DR_1323	-1.6033
DR_0510	-1.6179
DR_A0332	-1.6215
DR_0312	-1.6291
DR_0237	-1.6351
DR_1413	-1.6367
DR_1131	-1.6368
DR_0895	-1.639
DR_B0012	-1.6417
DR_2609	-1.6425
DR_1900	-1.6432
DR_0776	-1.6435
DR_0293	-1.6459
DR_1506	-1.6514
DR_2025	-1.6582
DR_0277	-1.6592
DR_0556	-1.6601
DR_0922	-1.661
DR_0262	-1.6634
DR_1339	-1.6647
DR_1461	-1.6672
DR_0314	-1.6675
DR_0763	-1.6677
DR_A0135	-1.6704
DR_0404	-1.6764
DR_1608	-1.6785
DR_2021	-1.6816
DR_2198	-1.6865
DR_0338	-1.6941
DR_A0318	-1.6955
DR_1512	-1.6958
DR_0191	-1.6973
DR_0956	-1.7004
DR_A0121	-1.7021
DR_0614	-1.7024
DR_1109	-1.7194
DR_1150	-1.7232
DR_0997	-1.7295
DR_2502	-1.7335
DR_0409	-1.7343
DR_0113	-1.7359
DR_0677	-1.7393
DR_0381	-1.7397
DR_A0219	-1.7406
DR_1616	-1.7422
DR_A0262	-1.744
DR_1208	-1.7454
DR_2532	-1.7493
DR_0980	-1.7508
DR_1110	-1.7513
DR_2154	-1.7524
DR_2279	-1.759
DR_B0041	-1.7639
DR_0963	-1.768
DR_1214	-1.7689
DR_0674	-1.7708
DR_1262	-1.7714
DR_0311	-1.7802
DR_1822	-1.7821
DR_A0178	-1.7856
DR_2036	-1.7888
DR_1403	-1.7913
DR_1785	-1.7935
DR_1811	-1.7944
DR_1306	-1.7965
DR_0421	-1.8006
DR_0995	-1.8032
DR_0190	-1.8064
DR_1430	-1.8093
DR_0993	-1.8137
DR_1077	-1.8153
DR_0313	-1.8205
DR_1810	-1.8235
DR_B0054	-1.8252
DR_A0257	-1.8327
DR_1062	-1.8383
DR_0866	-1.8411
DR_0028	-1.8414
DR_0831	-1.8417
DR_0450	-1.8529
DR_1903	-1.8555
DR_A0337	-1.8582
DR_1324	-1.8599
DR_1096	-1.865
DR_2150	-1.876
DR_0306	-1.8817
DR_1414	-1.888
DR_0582	-1.8894
DR_1492	-1.8909
DR_0553	-1.8931
DR_1238	-1.8935
DR_A0098	-1.8969
DR_0682	-1.9017
DR_0294	-1.9058
DR_B0137	-1.9071
DR_B0008	-1.9104
DR_1895	-1.9184
DR_0750	-1.9257
DR_1248	-1.9266
DR_1363	-1.9274
DR_0792	-1.9301
DR_1992	-1.9332
DR_1839	-1.9333
DR_0031	-1.9342
DR_1773	-1.9359
DR_B0010	-1.9392
DR_1460	-1.9413
DR_2086	-1.9501
DR_1494	-1.9535
DR_1783	-1.956
DR_2128	-1.958
DR_1493	-1.9585
DR_0462	-1.9595
DR_1246	-1.963
DR_2033	-1.9632
DR_1123	-1.9665
DR_1978	-1.9697
DR_0676	-1.97
DR_1108	-1.9731
DR_2281	-1.9739
DR_1028	-1.9758
DR_0784	-1.9769
DR_2439	-1.9795
DR_1236	-1.9847
DR_0774	-1.9863
DR_1947	-1.9869
DR_0920	-1.9918
DR_B0067	-1.9926
DR_1130	-1.9979
DR_A0218	-2.0035
DR_0370	-2.0066
DR_A0060	-2.0084
DR_1781	-2.0087
DR_0184	-2.0148
DR_2567	-2.0185
DR_1271	-2.0199
DR_0896	-2.0247
DR_A0238	-2.025
DR_2059	-2.0401
DR_1809	-2.047
DR_1791	-2.0512
DR_1192	-2.0539
DR_0499	-2.0687
DR_2008	-2.0689
DR_1583	-2.0998
DR_1325	-2.1018
DR_2043	-2.1024
DR_2085	-2.1072
DR_B0028	-2.1123
DR_0958	-2.1136
DR_A0334	-2.1248
DR_2244	-2.1248
DR_A0331	-2.1265
DR_0270	-2.1338
DR_A0236	-2.1376
DR_1057	-2.1432
DR_1341	-2.1457
DR_2097	-2.146
DR_1724	-2.1495
DR_A0237	-2.1533
DR_0729	-2.1604
DR_B0069	-2.1653
DR_1945	-2.1714
DR_1473	-2.1821
DR_0336	-2.1854
DR_0492	-2.1894
DR_A0130	-2.1917
DR_1496	-2.1984
DR_2531	-2.1991
DR_1342	-2.2222
DR_A0255	-2.2239
DR_2179	-2.2368
DR_B0118	-2.24
DR_A0258	-2.2421
DR_2129	-2.2437
DR_1055	-2.2547
DR_A0179	-2.2559
DR_1239	-2.2743
DR_1757	-2.2753
DR_1263	-2.2786
DR_1498	-2.2868
DR_1278	-2.2953
DR_2317	-2.2996
DR_B0009	-2.3072
DR_1495	-2.3097
DR_2233	-2.3138
DR_A0235	-2.3181
DR_1437	-2.3225
DR_0310	-2.3277
DR_1962	-2.3309
DR_1943	-2.3347
DR_0029	-2.3395
DR_0812	-2.3415
DR_A0222	-2.346
DR_0413	-2.3465
DR_A0356	-2.3523
DR_1784	-2.3551
DR_2060	-2.3564
DR_1419	-2.3577
DR_1844	-2.3636
DR_0675	-2.3775
DR_0827	-2.3884
DR_1686	-2.3904
DR_1065	-2.403
DR_B0052	-2.4093
DR_1058	-2.4232
DR_A0026	-2.4237
DR_1094	-2.4278
DR_1847	-2.4279
DR_0414	-2.4344
DR_0734	-2.4429
DR_1522	-2.4434
DR_0800	-2.4439
DR_0857	-2.4441
DR_A0180	-2.445
DR_0207	-2.4498
DR_1383	-2.4546
DR_A0221	-2.4547
DR_A0366	-2.4607
DR_0564	-2.4625
DR_A0127	-2.4645
DR_1855	-2.467
DR_0762	-2.467
DR_0205	-2.4674
DR_0758	-2.4677
DR_1840	-2.4846
DR_0623	-2.4851
DR_1379	-2.4903
DR_A0031	-2.4941
DR_0120	-2.5054
DR_1755	-2.5073
DR_1697	-2.512
DR_1500	-2.5139
DR_2190	-2.5156
DR_0152	-2.534
DR_1944	-2.5424
DR_A0353	-2.544
DR_1064	-2.5447
DR_1505	-2.5485
DR_0165	-2.5503
DR_0106	-2.5526
DR_0442	-2.5549
DR_1499	-2.5573
DR_0280	-2.5658
DR_0991	-2.57
DR_0500	-2.5743
DR_2503	-2.5757
DR_1946	-2.581
DR_0256	-2.5842
DR_0867	-2.6056
DR_1455	-2.615
DR_0874	-2.6165
DR_2559	-2.6248
DR_0320	-2.6251
DR_2016	-2.6312
DR_0213	-2.6377
DR_1340	-2.651
DR_0690	-2.6544
DR_0565	-2.6545
DR_A0202	-2.6548
DR_A0341	-2.6601
DR_A0148	-2.6789
DR_1872	-2.6878
DR_2186	-2.6925
DR_0965	-2.6963
DR_1432	-2.6964
DR_1348	-2.7007
DR_1177	-2.7041
DR_A0047	-2.7113
DR_A0225	-2.712
DR_A0203	-2.7141
DR_1355	-2.7162
DR_0232	-2.7186
DR_A0061	-2.7187
DR_1993	-2.7255
DR_2514	-2.7306
DR_1848	-2.7452
DR_0030	-2.748
DR_1516	-2.7505
DR_A0220	-2.7638
DR_0593	-2.7898
DR_1497	-2.7938
DR_2614	-2.8005
DR_A0188	-2.8023
DR_0716	-2.8091
DR_1729	-2.8165
DR_0491	-2.8209
DR_1021	-2.8246
DR_1480	-2.8267
DR_0590	-2.8324
DR_0834	-2.8339
DR_A0274	-2.8366
DR_1820	-2.837
DR_1941	-2.849
DR_1599	-2.8623
DR_2192	-2.8767
DR_1710	-2.8819
DR_0331	-2.8822
DR_0787	-2.8859
DR_1780	-2.8969
DR_A0368	-2.8979
DR_A0065	-2.9022
DR_B0040	-2.9043
DR_A0333	-2.9177
DR_2180	-2.9184
DR_1504	-2.9206
DR_A0226	-2.9218
DR_0053	-2.9226
DR_0132	-2.924
DR_A0228	-2.9251
DR_2209	-2.9367
DR_0337	-2.9549
DR_A0357	-2.9555
DR_1501	-2.9594
DR_0322	-2.9679
DR_0393	-2.9688
DR_1216	-2.975
DR_2407	-2.9875
DR_A0136	-3.0059
DR_2181	-3.0082
DR_1291	-3.0091
DR_A0348	-3.0096
DR_2234	-3.0242
DR_0035	-3.0358
DR_2175	-3.0378
DR_1980	-3.0384
DR_2378	-3.0427
DR_0569	-3.0434
DR_0567	-3.047
DR_1546	-3.0576
DR_1199	-3.0722
DR_A0150	-3.0726
DR_2065	-3.0859
DR_2562	-3.0915
DR_A0275	-3.1034
DR_0853	-3.1039
DR_2044	-3.1118
DR_B0027	-3.1159
DR_2528	-3.1209
DR_2363	-3.1226
DR_0613	-3.1398
DR_1879	-3.1587
DR_1901	-3.1786
DR_0430	-3.1838
DR_B0023	-3.1907
DR_1733	-3.1955
DR_A0149	-3.2015
DR_2529	-3.2075
DR_0868	-3.219
DR_A0367	-3.2227
DR_1172	-3.225
DR_0323	-3.2318
DR_0658	-3.2466
DR_0864	-3.2512
DR_2530	-3.2572
DR_1502	-3.2658
DR_1178	-3.2671
DR_1600	-3.2754
DR_2545	-3.2919
DR_0371	-3.3072
DR_B0064	-3.3082
DR_0863	-3.319
DR_A0147	-3.3317
DR_1735	-3.3393
DR_A0259	-3.3415
DR_1601	-3.3457
DR_1734	-3.3471
DR_1503	-3.3482
DR_0115	-3.3641
DR_1897	-3.3677
DR_1519	-3.3802
DR_0616	-3.397
DR_1001	-3.412
DR_0877	-3.4233
DR_A0234	-3.44
DR_A0227	-3.4639
DR_A0151	-3.4798
DR_1689	-3.482
DR_0408	-3.5281
DR_1768	-3.5509
DR_0657	-3.5538
DR_B0039	-3.5613
DR_1777	-3.5637
DR_0182	-3.5697
DR_0907	-3.5724
DR_1261	-3.5919
DR_1146	-3.5956
DR_B0037	-3.602
DR_1539	-3.6061
DR_2364	-3.6172
DR_1803	-3.6286
DR_A0137	-3.6534
DR_1482	-3.6568
DR_1936	-3.6679
DR_2182	-3.6723
DR_0781	-3.6806
DR_A0343	-3.687
DR_0892	-3.7
DR_A0006	-3.7095
DR_0183	-3.7682
DR_1620	-3.7798
DR_1428	-3.7849
DR_A0140	-3.8004
DR_0894	-3.8029
DR_0116	-3.8032
DR_1804	-3.8137
DR_0854	-3.8427
DR_0548	-3.8582
DR_2544	-3.8818
DR_2446	-3.913
DR_2438	-3.9134
DR_2344	-3.9155
DR_0399	-3.9261
DR_2389	-3.9267
DR_2235	-3.9817
DR_0799	-3.9861
DR_B0068	-4.0157
DR_A0351	-4.0477
DR_A0229	-4.0519
DR_A0141	-4.0703
DR_2262	-4.0774
DR_A0350	-4.1015
DR_1385	-4.1022
DR_1181	-4.1131
DR_B0097	-4.1185
DR_1176	-4.1268
DR_A0230	-4.1342
DR_0693	-4.169
DR_A0005	-4.2052
DR_0888	-4.2514
DR_1538	-4.26
DR_1467	-4.2787
DR_0689	-4.2835
DR_1779	-4.2849
DR_2445	-4.29
DR_1331	-4.3088
DR_A0364	-4.3096
DR_0201	-4.321
DR_0392	-4.3342
DR_0334	-4.3572
DR_B0038	-4.3573
DR_A0352	-4.3662
DR_2240	-4.3942
DR_2527	-4.4273
DR_A0233	-4.4361
DR_1987	-4.4998
DR_A0231	-4.5169
DR_1778	-4.5277
DR_2263	-4.5338
DR_2563	-4.6247
DR_1712	-4.7284
DR_A0232	-4.7289
DR_1277	-4.7754
DR_1711	-4.8264
DR_1067	-4.8305
DR_0791	-4.9522
DR_0644	-5.4271
DR_2560	-5.4566
DR_1315	-5.4743
DR_0105	-5.4893
DR_1066	-5.6713
DR_1483	-5.8009
DR_1790	-5.8218
DR_0465	-5.8342
DR_1314	-6.1749
DR_0891	-6.4635
