# Supplementary material for: RNA-Seq-Based Comparative Transcriptome Analysis Highlights New Features of the Heat-Stress Response in the Extremophilic Bacterium Deinococcus radiodurans
Source: Int J Mol Sci. 2019 Nov 9;20(22):5603. doi: 10.3390/ijms20225603 (PMC6888292; doi:10.3390/ijms20225603)
Supplement: Supplementary file 1 [file ijms-20-05603-s001.zip › Supplementary files/Supplementary Table S2.xlsx]

## Sheet: Sheet1
R48 vs R30
GO_id	GO_term	qvalue	total_number	total_genes	up_number	up_genes	down_number	down_genes
GO:0005623	cell	1	254	DR_1742,DR_0199,DR_0432,DR_0891,DR_A0071,DR_1495,DR_0674,DR_2340,DR_1972,DR_1289,DR_2418,DR_1947,DR_1109,DR_0317,DR_2126,DR_A0291,DR_1087,DR_2059,DR_0563,DR_0322,DR_1037,DR_0014,DR_1825,DR_A0202,DR_A0188,DR_1215,DR_1356,DR_0076,DR_0958,DR_1131,DR_2065,DR_1835,DR_1238,DR_2244,DR_A0151,DR_0896,DR_0399,DR_2486,DR_0603,DR_B0086,DR_0310,DR_1418,DR_A0237,DR_0462,DR_1550,DR_0872,DR_0825,DR_0776,DR_1503,…	101	DR_0199,DR_0432,DR_A0071,DR_2340,DR_1972,DR_1289,DR_2418,DR_1087,DR_1037,DR_1825,DR_1356,DR_0076,DR_0603,DR_B0086,DR_1418,DR_1550,DR_0872,DR_0825,DR_1913,DR_1016,DR_0640,DR_2511,DR_0576,DR_2121,DR_2580,DR_1955,DR_2120,DR_1799,DR_B0091,DR_A0279,DR_2374,DR_0101,DR_B0088,DR_1696,DR_1354,DR_A0277,DR_B0073,DR_1553,DR_0985,DR_1424,DR_C0036,DR_A0208,DR_0457,DR_1982,DR_0936,DR_1316,DR_1918,DR_0349,DR_075…	153	DR_1742,DR_0891,DR_1495,DR_0674,DR_1947,DR_1109,DR_0317,DR_2126,DR_A0291,DR_2059,DR_0563,DR_0322,DR_0014,DR_A0202,DR_A0188,DR_1215,DR_0958,DR_1131,DR_2065,DR_1835,DR_1238,DR_2244,DR_A0151,DR_0896,DR_0399,DR_2486,DR_0310,DR_A0237,DR_0462,DR_0776,DR_1503,DR_2503,DR_A0318,DR_0408,DR_0794,DR_2021,DR_1492,DR_2197,DR_1942,DR_0320,DR_0311,DR_1771,DR_1809,DR_2047,DR_0668,DR_0959,DR_0309,DR_1505,DR_0217,D…
GO:1990391	DNA repair complex	1	4	DR_1354,DR_A0188,DR_1771,DR_1696	2	DR_1354,DR_1696	2	DR_A0188,DR_1771
GO:0044464	cell part	1	251	DR_A0178,DR_1174,DR_0101,DR_0675,DR_B0088,DR_1522,DR_1696,DR_B0091,DR_1546,DR_2116,DR_A0279,DR_2374,DR_1424,DR_1822,DR_0321,DR_0808,DR_1895,DR_1354,DR_B0073,DR_0755,DR_A0277,DR_1090,DR_0689,DR_1497,DR_1553,DR_1413,DR_1343,DR_0985,DR_2149,DR_1826,DR_2197,DR_1942,DR_1492,DR_0320,DR_1503,DR_2503,DR_1913,DR_A0318,DR_0794,DR_0408,DR_0640,DR_1016,DR_2021,DR_2580,DR_2047,DR_0668,DR_0959,DR_1505,DR_0309,…	100	DR_0101,DR_B0088,DR_1696,DR_B0091,DR_A0279,DR_2374,DR_1424,DR_1354,DR_B0073,DR_A0277,DR_1553,DR_0985,DR_1913,DR_0640,DR_1016,DR_2580,DR_1955,DR_1799,DR_2120,DR_2511,DR_0576,DR_2121,DR_1356,DR_0076,DR_1550,DR_0872,DR_0825,DR_B0086,DR_0603,DR_1418,DR_2340,DR_1972,DR_2418,DR_1289,DR_0199,DR_0432,DR_A0071,DR_1087,DR_1037,DR_0636,DR_0153,DR_0348,DR_0507,DR_1036,DR_2576,DR_2388,DR_A0073,DR_2260,DR_2419…	151	DR_A0178,DR_1174,DR_0675,DR_1522,DR_1546,DR_2116,DR_1822,DR_0321,DR_0808,DR_1895,DR_0755,DR_1090,DR_0689,DR_1497,DR_1413,DR_1343,DR_2149,DR_1826,DR_2197,DR_1942,DR_1492,DR_0320,DR_1503,DR_2503,DR_A0318,DR_0794,DR_0408,DR_2021,DR_2047,DR_0668,DR_0959,DR_1505,DR_0309,DR_0217,DR_0892,DR_A0148,DR_A0029,DR_0311,DR_1771,DR_1809,DR_0958,DR_1131,DR_2065,DR_1835,DR_1238,DR_A0151,DR_2244,DR_0896,DR_A0188,D…
GO:0009295	nucleoid	1	5	DR_0199,DR_0905,DR_0906,DR_1913,DR_2263	4	DR_0199,DR_0905,DR_0906,DR_1913	1	DR_2263
GO:0005615	extracellular space	1	3	DR_A0202,DR_1546,DR_0399	0		3	DR_A0202,DR_1546,DR_0399
GO:0009380	excinuclease repair complex	1	3	DR_A0188,DR_1354,DR_1771	1	DR_1354	2	DR_A0188,DR_1771
GO:0044421	extracellular region part	1	3	DR_1546,DR_0399,DR_A0202	0		3	DR_1546,DR_0399,DR_A0202
GO:0005622	intracellular	1	189	DR_2576,DR_1342,DR_0907,DR_0312,DR_0733,DR_0318,DR_0828,DR_0507,DR_2008,DR_A0350,DR_A0065,DR_0732,DR_0314,DR_0153,DR_0636,DR_2453,DR_0977,DR_0906,DR_1617,DR_2275,DR_A0189,DR_2419,DR_2260,DR_A0073,DR_1577,DR_A0147,DR_1096,DR_0102,DR_A0231,DR_0256,DR_0991,DR_0731,DR_1946,DR_2127,DR_1147,DR_1839,DR_1262,DR_A0357,DR_0577,DR_2043,DR_0156,DR_1150,DR_1175,DR_A0009,DR_B0028,DR_A0259,DR_0439,DR_2245,DR_13…	70	DR_2576,DR_0507,DR_0153,DR_0636,DR_2453,DR_0977,DR_0906,DR_1617,DR_2275,DR_2419,DR_2260,DR_A0073,DR_0102,DR_0731,DR_0577,DR_0156,DR_A0009,DR_0439,DR_B0083,DR_1975,DR_0602,DR_0038,DR_1445,DR_1974,DR_0606,DR_2410,DR_0742,DR_2092,DR_0099,DR_A0139,DR_0905,DR_0128,DR_2160,DR_C0036,DR_1982,DR_1918,DR_1316,DR_0936,DR_0757,DR_0349,DR_2374,DR_B0091,DR_1696,DR_B0088,DR_0101,DR_0985,DR_1553,DR_1354,DR_A0277…	119	DR_1342,DR_0907,DR_0312,DR_0733,DR_0318,DR_0828,DR_2008,DR_A0350,DR_A0065,DR_0732,DR_0314,DR_A0189,DR_1577,DR_A0147,DR_1096,DR_A0231,DR_0256,DR_0991,DR_1946,DR_2127,DR_1147,DR_1839,DR_1262,DR_A0357,DR_2043,DR_1150,DR_1175,DR_B0028,DR_A0259,DR_2245,DR_1314,DR_1055,DR_0781,DR_0323,DR_1948,DR_2071,DR_1811,DR_1456,DR_2263,DR_0213,DR_0035,DR_0963,DR_1214,DR_2044,DR_1123,DR_1512,DR_1510,DR_0306,DR_A033…
GO:0005886	plasma membrane	1	65	DR_2587,DR_1838,DR_0562,DR_1550,DR_0347,DR_0806,DR_2277,DR_B0086,DR_0958,DR_A0247,DR_1835,DR_A0209,DR_2065,DR_1498,DR_1356,DR_1037,DR_0563,DR_A0168,DR_1236,DR_1506,DR_A0208,DR_0457,DR_1495,DR_A0073,DR_1822,DR_2260,DR_1895,DR_2388,DR_0830,DR_2453,DR_2149,DR_B0073,DR_1497,DR_1709,DR_0792,DR_1036,DR_A0262,DR_0348,DR_2116,DR_A0279,DR_1437,DR_1546,DR_0693,DR_0565,DR_1955,DR_2120,DR_1712,DR_1020,DR_B00…	34	DR_2587,DR_1838,DR_1550,DR_0347,DR_0806,DR_2277,DR_B0086,DR_A0247,DR_A0209,DR_1356,DR_1037,DR_A0168,DR_A0208,DR_0457,DR_A0073,DR_2260,DR_2388,DR_2453,DR_B0073,DR_1709,DR_1036,DR_0348,DR_A0279,DR_1955,DR_2120,DR_1020,DR_B0087,DR_1353,DR_0583,DR_2121,DR_1737,DR_B0083,DR_1971,DR_B0133	31	DR_0562,DR_0958,DR_1835,DR_2065,DR_1498,DR_0563,DR_1236,DR_1506,DR_1495,DR_1822,DR_1895,DR_0830,DR_2149,DR_1497,DR_0792,DR_A0262,DR_2116,DR_1437,DR_1546,DR_0693,DR_0565,DR_1712,DR_0959,DR_1028,DR_1505,DR_1504,DR_1492,DR_2197,DR_2021,DR_2150,DR_1503
GO:0071944	cell periphery	1	69	DR_0462,DR_2277,DR_B0086,DR_0347,DR_0399,DR_0806,DR_1838,DR_2587,DR_1550,DR_0562,DR_1356,DR_A0247,DR_A0209,DR_1835,DR_1498,DR_2065,DR_0958,DR_1506,DR_1236,DR_1037,DR_0563,DR_A0168,DR_0457,DR_1495,DR_1733,DR_A0208,DR_2453,DR_2149,DR_0830,DR_1709,DR_1497,DR_B0073,DR_1895,DR_A0073,DR_1822,DR_2260,DR_2388,DR_1437,DR_2116,DR_A0279,DR_0565,DR_0693,DR_1546,DR_1036,DR_0792,DR_0348,DR_A0262,DR_2121,DR_026…	34	DR_2277,DR_B0086,DR_0347,DR_0806,DR_1838,DR_2587,DR_1550,DR_1356,DR_A0247,DR_A0209,DR_1037,DR_A0168,DR_0457,DR_A0208,DR_2453,DR_1709,DR_B0073,DR_A0073,DR_2260,DR_2388,DR_A0279,DR_1036,DR_0348,DR_2121,DR_0583,DR_B0083,DR_1737,DR_2120,DR_1955,DR_1353,DR_1020,DR_B0087,DR_1971,DR_B0133	35	DR_0462,DR_0399,DR_0562,DR_1835,DR_1498,DR_2065,DR_0958,DR_1506,DR_1236,DR_0563,DR_1495,DR_1733,DR_2149,DR_0830,DR_1497,DR_1895,DR_1822,DR_1437,DR_2116,DR_0565,DR_0693,DR_1546,DR_0792,DR_A0262,DR_0262,DR_1504,DR_1028,DR_1505,DR_1712,DR_0959,DR_2021,DR_2150,DR_1503,DR_2197,DR_1492
GO:0050136	NADH dehydrogenase (quinone) activity	0.01852	13	DR_1494,DR_1503,DR_1497,DR_1504,DR_1506,DR_1495,DR_1493,DR_1505,DR_1492,DR_1496,DR_1500,DR_1499,DR_1501	0		13	DR_1494,DR_1503,DR_1497,DR_1504,DR_1506,DR_1495,DR_1493,DR_1505,DR_1492,DR_1496,DR_1500,DR_1499,DR_1501
GO:0008137	NADH dehydrogenase (ubiquinone) activity	0.03445	10	DR_1499,DR_1492,DR_1500,DR_1496,DR_1505,DR_1493,DR_1501,DR_1494,DR_1506,DR_1504	0		10	DR_1499,DR_1492,DR_1500,DR_1496,DR_1505,DR_1493,DR_1501,DR_1494,DR_1506,DR_1504
GO:0016655	oxidoreductase activity, acting on NAD(P)H, quinone or similar compound as acceptor	0.06631	15	DR_1497,DR_1494,DR_1503,DR_A0251,DR_1495,DR_1504,DR_1506,DR_1498,DR_1505,DR_1492,DR_1496,DR_1500,DR_1499,DR_1493,DR_1501	1	DR_A0251	14	DR_1497,DR_1494,DR_1503,DR_1495,DR_1504,DR_1506,DR_1498,DR_1505,DR_1492,DR_1496,DR_1500,DR_1499,DR_1493,DR_1501
GO:0070011	peptidase activity, acting on L-amino acid peptides	0.08457	41	DR_2065,DR_0327,DR_2092,DR_0165,DR_0236,DR_1974,DR_1756,DR_2322,DR_1992,DR_2388,DR_2248,DR_A0206,DR_2189,DR_1154,DR_1413,DR_A0344,DR_0190,DR_A0064,DR_0745,DR_2239,DR_C0038,DR_1599,DR_2055,DR_1536,DR_0167,DR_0812,DR_1972,DR_2503,DR_B0069,DR_2025,DR_1600,DR_2188,DR_0349,DR_1020,DR_1308,DR_1627,DR_A0341,DR_1737,DR_1598,DR_2325,DR_0583	19	DR_0327,DR_2092,DR_1974,DR_1756,DR_2388,DR_2248,DR_2189,DR_1154,DR_A0344,DR_A0064,DR_0745,DR_C0038,DR_1536,DR_1972,DR_0349,DR_1020,DR_1308,DR_1737,DR_0583	22	DR_2065,DR_0165,DR_0236,DR_2322,DR_1992,DR_A0206,DR_1413,DR_0190,DR_2239,DR_1599,DR_2055,DR_0167,DR_0812,DR_2503,DR_B0069,DR_2025,DR_1600,DR_2188,DR_1627,DR_A0341,DR_1598,DR_2325
GO:0004175	endopeptidase activity	0.10086	26	DR_1972,DR_0812,DR_1536,DR_2092,DR_0327,DR_2065,DR_1756,DR_1974,DR_2503,DR_B0069,DR_1627,DR_A0206,DR_1020,DR_2388,DR_0349,DR_1992,DR_2322,DR_0745,DR_A0064,DR_0583,DR_0190,DR_A0344,DR_2325,DR_1598,DR_A0341,DR_1737	14	DR_1972,DR_1536,DR_2092,DR_0327,DR_1756,DR_1974,DR_1020,DR_2388,DR_0349,DR_0745,DR_A0064,DR_0583,DR_A0344,DR_1737	12	DR_0812,DR_2065,DR_2503,DR_B0069,DR_1627,DR_A0206,DR_1992,DR_2322,DR_0190,DR_2325,DR_1598,DR_A0341
GO:0008233	peptidase activity	0.1173	47	DR_1154,DR_1413,DR_A0344,DR_0190,DR_A0064,DR_2239,DR_0745,DR_2322,DR_0717,DR_1992,DR_2388,DR_1491,DR_2248,DR_A0206,DR_2189,DR_2130,DR_0236,DR_0586,DR_1756,DR_1974,DR_2065,DR_0327,DR_1199,DR_2092,DR_0165,DR_A0341,DR_1598,DR_1737,DR_2325,DR_0583,DR_1600,DR_2188,DR_0349,DR_1020,DR_1308,DR_1627,DR_2503,DR_B0069,DR_2025,DR_0857,DR_C0038,DR_1599,DR_2055,DR_1536,DR_0167,DR_0812,DR_1972	21	DR_1154,DR_A0344,DR_A0064,DR_0745,DR_2388,DR_2248,DR_2189,DR_2130,DR_0586,DR_1756,DR_1974,DR_0327,DR_2092,DR_1737,DR_0583,DR_0349,DR_1020,DR_1308,DR_C0038,DR_1536,DR_1972	26	DR_1413,DR_0190,DR_2239,DR_2322,DR_0717,DR_1992,DR_1491,DR_A0206,DR_0236,DR_2065,DR_1199,DR_0165,DR_A0341,DR_1598,DR_2325,DR_1600,DR_2188,DR_1627,DR_2503,DR_B0069,DR_2025,DR_0857,DR_1599,DR_2055,DR_0167,DR_0812
GO:0003954	NADH dehydrogenase activity	0.20022	15	DR_1499,DR_1492,DR_1500,DR_1496,DR_1505,DR_1493,DR_2591,DR_1501,DR_1497,DR_1503,DR_1494,DR_1980,DR_1495,DR_1506,DR_1504	1	DR_2591	14	DR_1499,DR_1492,DR_1500,DR_1496,DR_1505,DR_1493,DR_1501,DR_1497,DR_1503,DR_1494,DR_1980,DR_1495,DR_1506,DR_1504
GO:0004252	serine-type endopeptidase activity	0.31524	17	DR_2503,DR_B0069,DR_1974,DR_1756,DR_0327,DR_1972,DR_0812,DR_1536,DR_2325,DR_1737,DR_A0341,DR_0745,DR_A0064,DR_A0344,DR_0349,DR_1992,DR_2322	10	DR_1974,DR_1756,DR_0327,DR_1972,DR_1536,DR_1737,DR_0745,DR_A0064,DR_A0344,DR_0349	7	DR_2503,DR_B0069,DR_0812,DR_2325,DR_A0341,DR_1992,DR_2322
GO:0048038	quinone binding	0.56678	9	DR_1498,DR_1505,DR_1492,DR_1504,DR_1506,DR_1495,DR_A0203,DR_1503,DR_1497	0		9	DR_1498,DR_1505,DR_1492,DR_1504,DR_1506,DR_1495,DR_A0203,DR_1503,DR_1497
GO:0016903	oxidoreductase activity, acting on the aldehyde or oxo group of donors	0.68626	17	DR_1826,DR_0813,DR_1343,DR_A0237,DR_0257,DR_A0348,DR_A0231,DR_0030,DR_0814,DR_0963,DR_0029,DR_A0220,DR_A0233,DR_2008,DR_A0126,DR_A0178,DR_A0343	2	DR_0813,DR_0814	15	DR_1826,DR_1343,DR_A0237,DR_0257,DR_A0348,DR_A0231,DR_0030,DR_0963,DR_0029,DR_A0220,DR_A0233,DR_2008,DR_A0126,DR_A0178,DR_A0343
GO:0006950	response to stress	0.04258	53	DR_0099,DR_2363,DR_1838,DR_0070,DR_2285,DR_1424,DR_1378,DR_2221,DR_A0344,DR_0423,DR_0289,DR_1354,DR_2275,DR_0689,DR_1696,DR_B0088,DR_1477,DR_0928,DR_1916,DR_1974,DR_0596,DR_1855,DR_A0188,DR_1546,DR_2132,DR_A0057,DR_0693,DR_A0202,DR_2128,DR_0625,DR_1538,DR_0587,DR_0349,DR_2263,DR_1177,DR_1922,DR_A0259,DR_2584,DR_1857,DR_1771,DR_2467,DR_1982,DR_A0346,DR_1289,DR_0493,DR_0715,DR_2340,DR_2438,DR_0428,…	34	DR_0099,DR_1838,DR_0070,DR_2285,DR_1424,DR_1378,DR_A0344,DR_0423,DR_1354,DR_2275,DR_1696,DR_B0088,DR_1477,DR_0928,DR_1916,DR_1974,DR_0596,DR_2132,DR_0625,DR_0587,DR_0349,DR_1922,DR_2584,DR_1857,DR_2467,DR_1982,DR_A0346,DR_1289,DR_0493,DR_2340,DR_0428,DR_1902,DR_A0243,DR_0819	19	DR_2363,DR_2221,DR_0289,DR_0689,DR_1855,DR_A0188,DR_1546,DR_A0057,DR_0693,DR_A0202,DR_2128,DR_1538,DR_2263,DR_1177,DR_A0259,DR_1771,DR_0715,DR_2438,DR_1279
GO:0050896	response to stimulus	0.05351	91	DR_1902,DR_0432,DR_A0256,DR_0891,DR_2438,DR_2340,DR_1982,DR_2418,DR_1289,DR_0493,DR_1601,DR_2467,DR_1857,DR_A0291,DR_0599,DR_0587,DR_0349,DR_1236,DR_A0202,DR_A0188,DR_A0057,DR_2132,DR_0596,DR_1974,DR_1855,DR_0928,DR_2244,DR_A0344,DR_1418,DR_1550,DR_1378,DR_0099,DR_A0139,DR_2363,DR_1838,DR_0070,DR_2285,DR_0408,DR_A0243,DR_0731,DR_0819,DR_A0352,DR_0428,DR_1279,DR_A0357,DR_2051,DR_A0009,DR_1175,DR_0…	48	DR_1902,DR_0432,DR_2340,DR_1982,DR_2418,DR_1289,DR_0493,DR_2467,DR_1857,DR_0599,DR_0587,DR_0349,DR_2132,DR_0596,DR_1974,DR_0928,DR_A0344,DR_1418,DR_1550,DR_1378,DR_0099,DR_A0139,DR_1838,DR_0070,DR_2285,DR_A0243,DR_0731,DR_0819,DR_0428,DR_A0009,DR_0577,DR_A0346,DR_2584,DR_A0142,DR_1922,DR_0625,DR_B0091,DR_1916,DR_1696,DR_B0088,DR_1477,DR_1354,DR_2275,DR_0423,DR_0075,DR_2419,DR_1424,DR_2386	43	DR_A0256,DR_0891,DR_2438,DR_1601,DR_A0291,DR_1236,DR_A0202,DR_A0188,DR_A0057,DR_1855,DR_2244,DR_2363,DR_0408,DR_A0352,DR_1279,DR_A0357,DR_2051,DR_1175,DR_0715,DR_2245,DR_1771,DR_B0028,DR_A0351,DR_A0259,DR_A0223,DR_1538,DR_2263,DR_0668,DR_1177,DR_0781,DR_0892,DR_2128,DR_A0353,DR_1546,DR_0693,DR_2052,DR_1174,DR_0792,DR_A0350,DR_0289,DR_0689,DR_1090,DR_2221
GO:0051716	cellular response to stimulus	0.05823	69	DR_2340,DR_2438,DR_1982,DR_0493,DR_1289,DR_2418,DR_1902,DR_0891,DR_A0256,DR_0432,DR_0349,DR_A0202,DR_1601,DR_2467,DR_A0291,DR_0928,DR_2244,DR_A0188,DR_1974,DR_0596,DR_1855,DR_0070,DR_0099,DR_A0139,DR_2285,DR_A0344,DR_1418,DR_A0357,DR_0577,DR_A0009,DR_1175,DR_A0346,DR_0715,DR_0408,DR_A0352,DR_0731,DR_0819,DR_0428,DR_1279,DR_A0223,DR_0668,DR_0781,DR_2128,DR_0892,DR_2245,DR_2584,DR_1771,DR_1922,DR_B…	37	DR_2340,DR_1982,DR_0493,DR_1289,DR_2418,DR_1902,DR_0432,DR_0349,DR_2467,DR_0928,DR_1974,DR_0596,DR_0070,DR_0099,DR_A0139,DR_2285,DR_A0344,DR_1418,DR_0577,DR_A0009,DR_A0346,DR_0731,DR_0819,DR_0428,DR_2584,DR_1922,DR_1916,DR_1696,DR_1477,DR_B0088,DR_B0091,DR_2419,DR_0075,DR_2386,DR_1354,DR_2275,DR_0423	32	DR_2438,DR_0891,DR_A0256,DR_A0202,DR_1601,DR_A0291,DR_2244,DR_A0188,DR_1855,DR_A0357,DR_1175,DR_0715,DR_0408,DR_A0352,DR_1279,DR_A0223,DR_0668,DR_0781,DR_2128,DR_0892,DR_2245,DR_1771,DR_B0028,DR_A0351,DR_1174,DR_A0350,DR_A0353,DR_1546,DR_0693,DR_0289,DR_1090,DR_0689
GO:0055114	oxidation-reduction process	0.24388	129	DR_1291,DR_1967,DR_2386,DR_1689,DR_A0203,DR_1146,DR_0153,DR_0348,DR_2279,DR_2008,DR_A0224,DR_0922,DR_1724,DR_2263,DR_1501,DR_0499,DR_A0236,DR_1504,DR_A0259,DR_1467,DR_0446,DR_0183,DR_2208,DR_A0231,DR_1279,DR_2364,DR_1378,DR_1278,DR_0861,DR_0191,DR_A0301,DR_0113,DR_A0339,DR_0624,DR_1498,DR_1720,DR_0963,DR_0030,DR_0064,DR_0257,DR_2597,DR_1248,DR_0757,DR_1181,DR_2015,DR_A0337,DR_1247,DR_1506,DR_1785…	40	DR_2386,DR_0153,DR_0348,DR_0446,DR_2208,DR_1378,DR_A0301,DR_0624,DR_1720,DR_0064,DR_2597,DR_0757,DR_0970,DR_1982,DR_2623,DR_2585,DR_2617,DR_A0277,DR_A0200,DR_1674,DR_0496,DR_2374,DR_A0276,DR_A0251,DR_2536,DR_0813,DR_B0072,DR_A0196,DR_2591,DR_A0250,DR_1300,DR_1938,DR_A0243,DR_1014,DR_0730,DR_0154,DR_A0195,DR_1087,DR_2164,DR_0814	89	DR_1291,DR_1967,DR_1689,DR_A0203,DR_1146,DR_2279,DR_2008,DR_A0224,DR_0922,DR_1724,DR_2263,DR_1501,DR_0499,DR_A0236,DR_1504,DR_A0259,DR_1467,DR_0183,DR_A0231,DR_1279,DR_2364,DR_1278,DR_0861,DR_0191,DR_0113,DR_A0339,DR_1498,DR_0963,DR_0030,DR_0257,DR_1248,DR_1181,DR_2015,DR_A0337,DR_1247,DR_1506,DR_1785,DR_1493,DR_A0343,DR_0980,DR_1496,DR_0029,DR_A0235,DR_1519,DR_A0348,DR_2085,DR_1824,DR_0543,DR_18…
GO:0006281	DNA repair	0.46087	29	DR_1902,DR_A0188,DR_0819,DR_0428,DR_0596,DR_1855,DR_2340,DR_2438,DR_1916,DR_1696,DR_A0346,DR_0715,DR_1289,DR_0493,DR_1477,DR_2584,DR_0289,DR_2275,DR_1354,DR_0689,DR_2467,DR_1771,DR_0423,DR_A0344,DR_1922,DR_0099,DR_0070,DR_2285,DR_2128	21	DR_1902,DR_0819,DR_0428,DR_0596,DR_2340,DR_1916,DR_1696,DR_A0346,DR_1289,DR_0493,DR_1477,DR_2584,DR_2275,DR_1354,DR_2467,DR_0423,DR_A0344,DR_1922,DR_0099,DR_0070,DR_2285	8	DR_A0188,DR_1855,DR_2438,DR_0715,DR_0289,DR_0689,DR_1771,DR_2128
GO:0006974	cellular response to DNA damage stimulus	0.4722	30	DR_0070,DR_0099,DR_2128,DR_2285,DR_0289,DR_2584,DR_0689,DR_1771,DR_2467,DR_2275,DR_1354,DR_0423,DR_A0344,DR_1922,DR_0928,DR_2438,DR_2340,DR_1916,DR_A0346,DR_1696,DR_0715,DR_1289,DR_0493,DR_1477,DR_1902,DR_A0188,DR_0819,DR_0428,DR_0596,DR_1855	22	DR_0070,DR_0099,DR_2285,DR_2584,DR_2467,DR_2275,DR_1354,DR_0423,DR_A0344,DR_1922,DR_0928,DR_2340,DR_1916,DR_A0346,DR_1696,DR_1289,DR_0493,DR_1477,DR_1902,DR_0819,DR_0428,DR_0596	8	DR_2128,DR_0289,DR_0689,DR_1771,DR_2438,DR_0715,DR_A0188,DR_1855
GO:0033554	cellular response to stress	0.4835	37	DR_0596,DR_1855,DR_1974,DR_A0188,DR_1546,DR_0693,DR_1477,DR_1696,DR_1916,DR_0928,DR_A0344,DR_0423,DR_2275,DR_1354,DR_0689,DR_0289,DR_2285,DR_0099,DR_0070,DR_1279,DR_0428,DR_0819,DR_1902,DR_1289,DR_0493,DR_0715,DR_1982,DR_A0346,DR_2340,DR_2438,DR_1922,DR_2467,DR_1771,DR_2584,DR_2128,DR_A0202,DR_0349	25	DR_0596,DR_1974,DR_1477,DR_1696,DR_1916,DR_0928,DR_A0344,DR_0423,DR_2275,DR_1354,DR_2285,DR_0099,DR_0070,DR_0428,DR_0819,DR_1902,DR_1289,DR_0493,DR_1982,DR_A0346,DR_2340,DR_1922,DR_2467,DR_2584,DR_0349	12	DR_1855,DR_A0188,DR_1546,DR_0693,DR_0689,DR_0289,DR_1279,DR_0715,DR_2438,DR_1771,DR_2128,DR_A0202
GO:0009072	aromatic amino acid family metabolic process	0.84494	14	DR_0942,DR_1791,DR_1147,DR_0776,DR_0779,DR_1001,DR_0775,DR_A0339,DR_0941,DR_1096,DR_0777,DR_1767,DR_A0338,DR_1817	1	DR_1767	13	DR_0942,DR_1791,DR_1147,DR_0776,DR_0779,DR_1001,DR_0775,DR_A0339,DR_0941,DR_1096,DR_0777,DR_A0338,DR_1817
GO:0006508	proteolysis	0.91865	44	DR_0583,DR_1737,DR_A0341,DR_1598,DR_2325,DR_1627,DR_1308,DR_0349,DR_1020,DR_1600,DR_2188,DR_0857,DR_2025,DR_2503,DR_B0069,DR_0617,DR_0167,DR_0812,DR_1536,DR_1972,DR_C0038,DR_1599,DR_A0064,DR_2239,DR_0745,DR_0190,DR_A0344,DR_1154,DR_1413,DR_2189,DR_A0206,DR_1992,DR_2388,DR_2322,DR_1974,DR_1756,DR_2374,DR_0586,DR_0236,DR_2130,DR_1199,DR_0327,DR_2092,DR_2065	22	DR_0583,DR_1737,DR_1308,DR_0349,DR_1020,DR_0617,DR_1536,DR_1972,DR_C0038,DR_A0064,DR_0745,DR_A0344,DR_1154,DR_2189,DR_2388,DR_1974,DR_1756,DR_2374,DR_0586,DR_2130,DR_0327,DR_2092	22	DR_A0341,DR_1598,DR_2325,DR_1627,DR_1600,DR_2188,DR_0857,DR_2025,DR_2503,DR_B0069,DR_0167,DR_0812,DR_1599,DR_2239,DR_0190,DR_1413,DR_A0206,DR_1992,DR_2322,DR_0236,DR_1199,DR_2065
GO:0016053	organic acid biosynthetic process	1	58	DR_1445,DR_1215,DR_0733,DR_2186,DR_0963,DR_1791,DR_1522,DR_1238,DR_2008,DR_1086,DR_0732,DR_0182,DR_1214,DR_1516,DR_0742,DR_0873,DR_1199,DR_1674,DR_1826,DR_1413,DR_1941,DR_0567,DR_1482,DR_0776,DR_1278,DR_0872,DR_1778,DR_1967,DR_1291,DR_1096,DR_0678,DR_0183,DR_1767,DR_0794,DR_1946,DR_1519,DR_0991,DR_1817,DR_1947,DR_1147,DR_1942,DR_0674,DR_1001,DR_1785,DR_0775,DR_0491,DR_1784,DR_0941,DR_0424,DR_0777…	9	DR_1445,DR_1086,DR_0742,DR_0873,DR_1674,DR_0872,DR_1767,DR_1316,DR_0038	49	DR_1215,DR_0733,DR_2186,DR_0963,DR_1791,DR_1522,DR_1238,DR_2008,DR_0732,DR_0182,DR_1214,DR_1516,DR_1199,DR_1826,DR_1413,DR_1941,DR_0567,DR_1482,DR_0776,DR_1278,DR_1778,DR_1967,DR_1291,DR_1096,DR_0678,DR_0183,DR_0794,DR_1946,DR_1519,DR_0991,DR_1817,DR_1947,DR_1147,DR_1942,DR_0674,DR_1001,DR_1785,DR_0775,DR_0491,DR_1784,DR_0941,DR_0424,DR_0777,DR_0942,DR_A0029,DR_0867,DR_A0360,DR_0779,DR_0668
RH vs R30
GO_id	GO_term	qvalue	total_number	total_genes	up_number	up_genes	down_number	down_genes
GO:0005840	ribosome	0.01296	18	DR_1294,DR_2005,DR_1082,DR_0311,DR_2115,DR_0305,DR_0098,DR_0323,DR_0341,DR_2113,DR_0102,DR_1983,DR_1309,DR_0174,DR_0312,DR_0175,DR_0314,DR_0101	17	DR_1294,DR_2005,DR_0311,DR_2115,DR_0305,DR_0098,DR_0323,DR_0341,DR_2113,DR_0102,DR_1983,DR_1309,DR_0174,DR_0312,DR_0175,DR_0314,DR_0101	1	DR_1082
GO:0030529	ribonucleoprotein complex	0.02056	18	DR_0098,DR_0305,DR_0323,DR_0341,DR_2005,DR_1294,DR_1082,DR_0311,DR_2115,DR_0314,DR_0101,DR_2113,DR_0102,DR_1983,DR_1309,DR_0174,DR_0312,DR_0175	17	DR_0098,DR_0305,DR_0323,DR_0341,DR_2005,DR_1294,DR_0311,DR_2115,DR_0314,DR_0101,DR_2113,DR_0102,DR_1983,DR_1309,DR_0174,DR_0312,DR_0175	1	DR_1082
GO:0043228	non-membrane-bounded organelle	0.03174	18	DR_0101,DR_0314,DR_1309,DR_1983,DR_2113,DR_0102,DR_0312,DR_0175,DR_0174,DR_0323,DR_0098,DR_0305,DR_0341,DR_1082,DR_2005,DR_1294,DR_2115,DR_0311	17	DR_0101,DR_0314,DR_1309,DR_1983,DR_2113,DR_0102,DR_0312,DR_0175,DR_0174,DR_0323,DR_0098,DR_0305,DR_0341,DR_2005,DR_1294,DR_2115,DR_0311	1	DR_1082
GO:0043232	intracellular non-membrane-bounded organelle	0.03174	18	DR_0311,DR_2115,DR_1294,DR_2005,DR_1082,DR_0341,DR_0305,DR_0098,DR_0323,DR_0174,DR_0312,DR_0175,DR_1983,DR_2113,DR_0102,DR_1309,DR_0101,DR_0314	17	DR_0311,DR_2115,DR_1294,DR_2005,DR_0341,DR_0305,DR_0098,DR_0323,DR_0174,DR_0312,DR_0175,DR_1983,DR_2113,DR_0102,DR_1309,DR_0101,DR_0314	1	DR_1082
GO:0005971	ribonucleoside-diphosphate reductase complex	0.08844	3	DR_2374,DR_B0108,DR_B0109	3	DR_2374,DR_B0108,DR_B0109	0
GO:0043226	organelle	0.11123	19	DR_0101,DR_0314,DR_1309,DR_1983,DR_2113,DR_0102,DR_0175,DR_0312,DR_0174,DR_0323,DR_0098,DR_0305,DR_0341,DR_1082,DR_2453,DR_2005,DR_1294,DR_2115,DR_0311	17	DR_0101,DR_0314,DR_1309,DR_1983,DR_2113,DR_0102,DR_0175,DR_0312,DR_0174,DR_0323,DR_0098,DR_0305,DR_0341,DR_2005,DR_1294,DR_2115,DR_0311	2	DR_1082,DR_2453
GO:0043229	intracellular organelle	0.11123	19	DR_0174,DR_0312,DR_0175,DR_2113,DR_0102,DR_1983,DR_1309,DR_0314,DR_0101,DR_0311,DR_2115,DR_2005,DR_1294,DR_1082,DR_2453,DR_0341,DR_0098,DR_0305,DR_0323	17	DR_0174,DR_0312,DR_0175,DR_2113,DR_0102,DR_1983,DR_1309,DR_0314,DR_0101,DR_0311,DR_2115,DR_2005,DR_1294,DR_0341,DR_0098,DR_0305,DR_0323	2	DR_1082,DR_2453
GO:0022627	cytosolic small ribosomal subunit	0.12216	5	DR_0098,DR_0305,DR_1294,DR_0175,DR_0341	5	DR_0098,DR_0305,DR_1294,DR_0175,DR_0341	0
GO:0044464	cell part	0.176	99	DR_1473,DR_2115,DR_1082,DR_1219,DR_1511,DR_0349,DR_A0202,DR_1037,DR_0457,DR_1495,DR_1733,DR_B0016,DR_A0208,DR_0891,DR_A0319,DR_1289,DR_0603,DR_0341,DR_0562,DR_0128,DR_A0049,DR_0099,DR_0393,DR_1019,DR_0606,DR_2618,DR_1309,DR_2113,DR_0213,DR_1974,DR_A0010,DR_1131,DR_B0092,DR_B0109,DR_A0209,DR_2065,DR_1498,DR_A0239,DR_A0290,DR_0311,DR_B0108,DR_B0015,DR_1504,DR_1294,DR_1028,DR_0323,DR_2120,DR_0098,DR…	42	DR_2115,DR_1511,DR_1037,DR_0341,DR_A0049,DR_0099,DR_1309,DR_2113,DR_B0092,DR_B0109,DR_A0239,DR_0311,DR_B0108,DR_1294,DR_0323,DR_2120,DR_0098,DR_1948,DR_0944,DR_0408,DR_0174,DR_0718,DR_0102,DR_A0147,DR_B0133,DR_2422,DR_1839,DR_2053,DR_2005,DR_2499,DR_0305,DR_0312,DR_0175,DR_0907,DR_2050,DR_2374,DR_2116,DR_1983,DR_0314,DR_0101,DR_A0065,DR_1036	57	DR_1473,DR_1082,DR_1219,DR_0349,DR_A0202,DR_0457,DR_1495,DR_1733,DR_B0016,DR_A0208,DR_0891,DR_A0319,DR_1289,DR_0603,DR_0562,DR_0128,DR_0393,DR_1019,DR_0606,DR_2618,DR_0213,DR_1974,DR_A0010,DR_1131,DR_A0209,DR_2065,DR_1498,DR_A0290,DR_B0015,DR_1504,DR_1028,DR_0892,DR_0256,DR_A0318,DR_0731,DR_1503,DR_A0231,DR_A0138,DR_1492,DR_1713,DR_1497,DR_B0073,DR_A0277,DR_2275,DR_1090,DR_0607,DR_2453,DR_1093,DR…
GO:0015935	small ribosomal subunit	0.23568	6	DR_1294,DR_2113,DR_0305,DR_0098,DR_0341,DR_0175	6	DR_1294,DR_2113,DR_0305,DR_0098,DR_0341,DR_0175	0
GO:0016655	oxidoreductase activity, acting on NAD(P)H, quinone or similar compound as acceptor	1e-06	13	DR_1500,DR_1498,DR_1496,DR_1492,DR_1499,DR_1493,DR_1501,DR_1497,DR_1494,DR_1503,DR_A0251,DR_1495,DR_1504	0		13	DR_1500,DR_1498,DR_1496,DR_1492,DR_1499,DR_1493,DR_1501,DR_1497,DR_1494,DR_1503,DR_A0251,DR_1495,DR_1504
GO:0050136	NADH dehydrogenase (quinone) activity	3.93e-06	11	DR_1493,DR_1500,DR_1496,DR_1492,DR_1499,DR_1501,DR_1494,DR_1503,DR_1497,DR_1504,DR_1495	0		11	DR_1493,DR_1500,DR_1496,DR_1492,DR_1499,DR_1501,DR_1494,DR_1503,DR_1497,DR_1504,DR_1495
GO:0003954	NADH dehydrogenase activity	4.04e-05	12	DR_1503,DR_1494,DR_1497,DR_1504,DR_1495,DR_1493,DR_1499,DR_1496,DR_1500,DR_1492,DR_1501,DR_2591	1	DR_2591	11	DR_1503,DR_1494,DR_1497,DR_1504,DR_1495,DR_1493,DR_1499,DR_1496,DR_1500,DR_1492,DR_1501
GO:0016651	oxidoreductase activity, acting on NAD(P)H	0.00019	14	DR_2591,DR_1501,DR_1492,DR_1500,DR_1496,DR_1498,DR_1499,DR_1493,DR_1495,DR_1504,DR_1497,DR_1494,DR_A0251,DR_1503	1	DR_2591	13	DR_1501,DR_1492,DR_1500,DR_1496,DR_1498,DR_1499,DR_1493,DR_1495,DR_1504,DR_1497,DR_1494,DR_A0251,DR_1503
GO:0008137	NADH dehydrogenase (ubiquinone) activity	0.00033	8	DR_1494,DR_1504,DR_1496,DR_1500,DR_1492,DR_1499,DR_1493,DR_1501	0		8	DR_1494,DR_1504,DR_1496,DR_1500,DR_1492,DR_1499,DR_1493,DR_1501
GO:0016491	oxidoreductase activity	0.00073	55	DR_0257,DR_A0223,DR_1500,DR_1031,DR_1501,DR_A0202,DR_A0251,DR_1494,DR_B0108,DR_1504,DR_0813,DR_1467,DR_A0011,DR_1493,DR_1544,DR_0970,DR_1499,DR_1492,DR_1496,DR_A0196,DR_2591,DR_A0250,DR_A0127,DR_1503,DR_C0001,DR_0944,DR_A0231,DR_A0146,DR_A0348,DR_1495,DR_A0005,DR_1378,DR_2617,DR_0129,DR_2381,DR_1019,DR_A0143,DR_1895,DR_1497,DR_A0200,DR_0153,DR_1907,DR_A0225,DR_B0092,DR_A0126,DR_B0109,DR_1498,DR_A…	12	DR_A0223,DR_B0108,DR_0813,DR_2591,DR_C0001,DR_0944,DR_A0225,DR_B0092,DR_B0109,DR_A0220,DR_A0224,DR_2374	43	DR_0257,DR_1500,DR_1031,DR_1501,DR_A0202,DR_A0251,DR_1494,DR_1504,DR_1467,DR_A0011,DR_1493,DR_1544,DR_0970,DR_1499,DR_1492,DR_1496,DR_A0196,DR_A0250,DR_A0127,DR_1503,DR_A0231,DR_A0146,DR_A0348,DR_1495,DR_A0005,DR_1378,DR_2617,DR_0129,DR_2381,DR_1019,DR_A0143,DR_1895,DR_1497,DR_A0200,DR_0153,DR_1907,DR_A0126,DR_1498,DR_0154,DR_A0013,DR_A0195,DR_0659,DR_1130
GO:0003735	structural constituent of ribosome	0.02531	17	DR_0101,DR_0314,DR_1983,DR_0102,DR_2113,DR_1309,DR_0174,DR_0312,DR_0175,DR_0305,DR_0098,DR_0323,DR_0341,DR_2005,DR_1294,DR_0311,DR_2115	17	DR_0101,DR_0314,DR_1983,DR_0102,DR_2113,DR_1309,DR_0174,DR_0312,DR_0175,DR_0305,DR_0098,DR_0323,DR_0341,DR_2005,DR_1294,DR_0311,DR_2115	0
GO:0019843	rRNA binding	0.02531	17	DR_0101,DR_0314,DR_0312,DR_0175,DR_0174,DR_1309,DR_0102,DR_2113,DR_0341,DR_0323,DR_1948,DR_0305,DR_0098,DR_2115,DR_0311,DR_2005,DR_1294	17	DR_0101,DR_0314,DR_0312,DR_0175,DR_0174,DR_1309,DR_0102,DR_2113,DR_0341,DR_0323,DR_1948,DR_0305,DR_0098,DR_2115,DR_0311,DR_2005,DR_1294	0
GO:0005198	structural molecule activity	0.04186	17	DR_0341,DR_0323,DR_0305,DR_0098,DR_2115,DR_0311,DR_2005,DR_1294,DR_0314,DR_0101,DR_0312,DR_0175,DR_0174,DR_1309,DR_0102,DR_2113,DR_1983	17	DR_0341,DR_0323,DR_0305,DR_0098,DR_2115,DR_0311,DR_2005,DR_1294,DR_0314,DR_0101,DR_0312,DR_0175,DR_0174,DR_1309,DR_0102,DR_2113,DR_1983	0
GO:0048038	quinone binding	0.08845	6	DR_1497,DR_1498,DR_1492,DR_1503,DR_1495,DR_1504	0		6	DR_1497,DR_1498,DR_1492,DR_1503,DR_1495,DR_1504
GO:0006457	protein folding	0.00551	10	DR_0606,DR_0944,DR_0985,DR_0607,DR_0128,DR_0129,DR_1424,DR_1839,DR_1948,DR_0237	4	DR_0944,DR_1839,DR_1948,DR_0237	6	DR_0606,DR_0985,DR_0607,DR_0128,DR_0129,DR_1424
GO:0055114	oxidation-reduction process	0.02874	53	DR_1498,DR_B0092,DR_B0109,DR_A0126,DR_0153,DR_A0013,DR_0154,DR_A0224,DR_A0220,DR_A0195,DR_2374,DR_1130,DR_0659,DR_0129,DR_2617,DR_1378,DR_A0005,DR_1895,DR_1019,DR_2381,DR_A0200,DR_1497,DR_A0277,DR_1496,DR_1492,DR_0970,DR_1499,DR_1544,DR_1493,DR_2591,DR_A0127,DR_A0250,DR_A0196,DR_0944,DR_C0001,DR_1503,DR_1495,DR_A0348,DR_A0146,DR_A0231,DR_1500,DR_0257,DR_A0223,DR_A0202,DR_1501,DR_1031,DR_B0108,DR_…	11	DR_B0092,DR_B0109,DR_A0224,DR_A0220,DR_2374,DR_2591,DR_0944,DR_C0001,DR_A0223,DR_B0108,DR_0813	42	DR_1498,DR_A0126,DR_0153,DR_A0013,DR_0154,DR_A0195,DR_1130,DR_0659,DR_0129,DR_2617,DR_1378,DR_A0005,DR_1895,DR_1019,DR_2381,DR_A0200,DR_1497,DR_A0277,DR_1496,DR_1492,DR_0970,DR_1499,DR_1544,DR_1493,DR_A0127,DR_A0250,DR_A0196,DR_1503,DR_1495,DR_A0348,DR_A0146,DR_A0231,DR_1500,DR_0257,DR_A0202,DR_1501,DR_1031,DR_1494,DR_A0251,DR_1467,DR_A0011,DR_1504
GO:0006119	oxidative phosphorylation	0.0624	5	DR_1494,DR_1493,DR_1492,DR_1499,DR_1495	0		5	DR_1494,DR_1493,DR_1492,DR_1499,DR_1495
GO:0042773	ATP synthesis coupled electron transport	0.0624	5	DR_1494,DR_1493,DR_1492,DR_1499,DR_1495	0		5	DR_1494,DR_1493,DR_1492,DR_1499,DR_1495
GO:0022904	respiratory electron transport chain	0.08613	6	DR_1499,DR_1492,DR_1494,DR_1493,DR_1495,DR_1501	0		6	DR_1499,DR_1492,DR_1494,DR_1493,DR_1495,DR_1501
GO:0022900	electron transport chain	0.19278	6	DR_1499,DR_1492,DR_1494,DR_1493,DR_1495,DR_1501	0		6	DR_1499,DR_1492,DR_1494,DR_1493,DR_1495,DR_1501
GO:0009205	purine ribonucleoside triphosphate metabolic process	0.45962	7	DR_1499,DR_1492,DR_1493,DR_1494,DR_2499,DR_0698,DR_1495	2	DR_2499,DR_0698	5	DR_1499,DR_1492,DR_1493,DR_1494,DR_1495
GO:0009199	ribonucleoside triphosphate metabolic process	0.46442	8	DR_0698,DR_1492,DR_1499,DR_1493,DR_2499,DR_1495,DR_1511,DR_1494	3	DR_0698,DR_2499,DR_1511	5	DR_1492,DR_1499,DR_1493,DR_1495,DR_1494
GO:0046034	ATP metabolic process	0.68037	6	DR_1493,DR_1494,DR_1499,DR_1492,DR_0698,DR_1495	1	DR_0698	5	DR_1493,DR_1494,DR_1499,DR_1492,DR_1495
GO:0009144	purine nucleoside triphosphate metabolic process	0.73065	7	DR_0698,DR_1495,DR_1499,DR_1492,DR_2499,DR_1493,DR_1494	2	DR_0698,DR_2499	5	DR_1495,DR_1499,DR_1492,DR_1493,DR_1494
